# Supplementary material for: Effects of Exposure to Indoor Fine Particulate Matter on Atopic Dermatitis in Children
Source: Int J Environ Res Public Health. 2021 Nov 1;18(21):11509. doi: 10.3390/ijerph182111509 (PMC8583533; doi:10.3390/ijerph182111509)
Supplement: Supplementary file 1 [file ijerph-18-11509-s001.zip]

Archive with 1 entries (1 files):
- ijerph-1422892-supplementary.pdf
